# Supplementary material for: The Presence of Two Distinct Lineages of the Foot-And-Mouth Disease Virus Type A in Russia in 2013–2014 Has Significant Implications for the Epidemiology of the Virus in the Region
Source: Viruses. 2024 Dec 25;17(1):8. doi: 10.3390/v17010008 (PMC11769220; doi:10.3390/v17010008)
Supplement: Supplementary file 1 [file viruses-17-00008-s001.zip]

Archive with 1 entries (1 files):
- viruses-3365076-supplementary.pdf
